# Supplementary material for: Chemical Modifications of Normal and Waxy Potato Starches Affect Functional Properties of Aerogels
Source: Gels. 2022 Nov 8;8(11):720. doi: 10.3390/gels8110720 (PMC9689880; doi:10.3390/gels8110720)
Supplement: Supplementary file 1 [file gels-08-00720-s001.zip]

Archive with 2 entries (2 files):
- figure_S1_flow_curves_aerogel_paste.png
- figure_S2_flow_curve_aerogel_emulsion.png
